# Supplementary material for: Temporal regulation of genetic programs governing multiple cell death during myocardial ischemia-reperfusion injury
Source: Front Genet. 2025 Sep 5;16:1632867. doi: 10.3389/fgene.2025.1632867 (PMC12446000; doi:10.3389/fgene.2025.1632867)
Supplement: Supplementary file 1 [file DataSheet1.zip]

Archive with 9 entries (7 files):
- Supplementary Material/
- Supplementary Material/GelsBlots/
- Supplementary Material/GelsBlots/BCL2.Tif
- Supplementary Material/GelsBlots/GAPDH1.Tif
- Supplementary Material/GelsBlots/GAPDH2.Tif
- Supplementary Material/GelsBlots/GPX4.Tif
- Supplementary Material/GelsBlots/GSDMDTif.Tif
- Supplementary Material/GelsBlots/LC3.Tif
- Supplementary Material/Table S1-2.docx
